# Supplementary material for: Basal Ganglia Compensatory White Matter Changes on DTI in Alzheimer’s Disease
Source: Cells. 2023 Apr 23;12(9):1220. doi: 10.3390/cells12091220 (PMC10177535; doi:10.3390/cells12091220)
Supplement: Supplementary file 1 [file cells-12-01220-s001.zip]

Archive with 10 entries (10 files):
- Table.pdf
- Video S1.AVI
- Video S2.AVI
- Video S3.AVI
- Video S4.AVI
- Video S5.AVI
- Video S6.AVI
- Video S7.AVI
- Video S8.AVI
- Video S9.AVI
